# Supplementary material for: Multimodality Imaging in Sarcomeric Hypertrophic Cardiomyopathy: Get It Right…on Time
Source: Life (Basel). 2023 Jan 6;13(1):171. doi: 10.3390/life13010171 (PMC9863627; doi:10.3390/life13010171)
Supplement: Supplementary file 1 [file life-13-00171-s001.zip]

Archive with 1 entries (1 files):
- life-2069570-supplementary.pdf
